# Supplementary material for: Impact of African-Specific ACE2 Polymorphisms on Omicron BA.4/5 RBD Binding and Allosteric Communication Within the ACE2–RBD Protein Complex
Source: Int J Mol Sci. 2025 Feb 6;26(3):1367. doi: 10.3390/ijms26031367 (PMC11818624; doi:10.3390/ijms26031367)
Supplement: Supplementary file 1 [file ijms-26-01367-s001.zip]

Archive with 1 entries (1 files):
- ijms-3319438-supplementary.pdf
